# Supplementary material for: Three-Dimensional Bioprinting of Organoid-Based Scaffolds (OBST) for Long-Term Nanoparticle Toxicology Investigation
Source: Int J Mol Sci. 2023 Apr 1;24(7):6595. doi: 10.3390/ijms24076595 (PMC10095512; doi:10.3390/ijms24076595)
Supplement: Supplementary file 1 [file ijms-24-06595-s001.zip]

Archive with 1 entries (1 files):
- ijms-2291145-supplementary.pdf
